# Supplementary material for: Oral Administration of Berberine Hydrochloride Based on Chitosan/Carboxymethyl-β-Cyclodextrin Hydrogel
Source: Polymers (Basel). 2024 Aug 21;16(16):2368. doi: 10.3390/polym16162368 (PMC11360765; doi:10.3390/polym16162368)
Supplement: Supplementary file 1 [file polymers-16-02368-s001.zip]

Archive with 1 entries (1 files):
- polymers-3134345-supplementary.mp4
